# Supplementary material for: Egr-1 Induces a Profibrotic Injury/Repair Gene Program Associated with Systemic Sclerosis
Source: PLoS One. 2011 Sep 13;6(9):e23082. doi: 10.1371/journal.pone.0023082 (PMC3172216; doi:10.1371/journal.pone.0023082)
Supplement: Table S3 — The expression of the Egr1/TGFβ overlapping genes. (XLS) [file pone.0023082.s004.xls]

## Sheet: inc_Egr1m48-C48_Tgfb48-C48_comm
nuID	Entrez Id	Gene Symbol	Gene Name	Fold Change_Egr1m48-C48	Fold Change_Tgfb48-C48	p.value_Egr1m48-C48	p.value_Tgfb48-C48	FDR_Egr1m48-C48	FDR_Tgfb48-C48
6zhu2h0pSegTuSV6Ls	5214	PFKP	phosphofructokinase, platelet	6.1306	2.7078	1.63e-08	5.11e-07	6.58e-06	0.00013459
Wg57u3taRVrKXj6v3I	6790	AURKA	aurora kinase A	5.2286	4.2199	1.15e-07	2.55e-07	1.18e-05	9.58e-05
HClLklAJJdNRQpNZ4I	991	CDC20	cell division cycle 20 homolog (S. cerevisiae)	4.4782	3.7359	5.45e-07	1.14e-06	2.72e-05	0.00017529
xX7dOhfRSFxdAkUSTk	890	CCNA2	cyclin A2	4.3486	3.2794	2.73e-08	9.31e-08	6.64e-06	5.65e-05
6V04FQT4y1fgRE55Yk	11065	UBE2C	ubiquitin-conjugating enzyme E2C	4.0306	4.5637	1.15e-07	7.03e-08	1.18e-05	4.54e-05
clyu1_J4FkeCB37XR4	113130	CDCA5	cell division cycle associated 5	3.6159	4.1004	2.46e-08	1.44e-08	6.64e-06	3.09e-05
ZqR1Qw4LulILoN.Eoc	983	CDC2	cell division cycle 2, G1 to S and G2 to M	3.5726	3.1711	2.63e-08	4.64e-08	6.64e-06	4.41e-05
Q9G111OeKZDEWferSg	55839	CENPN	centromere protein N	3.4842	2.3402	7.29e-07	6.49e-06	3.2e-05	0.00047114
TqCLahRL88UPeKC1l8	4085	MAD2L1	MAD2 mitotic arrest deficient-like 1 (yeast)	3.4798	3.3798	9.29e-07	1.06e-06	3.75e-05	0.00016964
irp0SIKOkjrklBDnhY	51659	GINS2	GINS complex subunit 2 (Psf2 homolog)	3.4537	3.5929	3.34e-08	2.79e-08	6.87e-06	4.41e-05
lazqZV5PnqO.eVGv_8	9319	TRIP13	thyroid hormone receptor interactor 13	3.4308	3.5342	5.1e-06	4.45e-06	9.91e-05	0.00037936
HLhL9JyhgSiu0h54JY	64151	NCAPG	non-SMC condensin I complex, subunit G	3.3755	3.6438	6.11e-06	4.32e-06	0.00011032	0.00037717
WJeRGp_rq9f6II7p6A	25966	C2CD2	C2 calcium-dependent domain containing 2	3.2936	2.3052	1.71e-07	1.31e-06	1.45e-05	0.00018028
iTtHHqiu9edyfUY4pk	9055	PRC1	protein regulator of cytokinesis 1	3.214	3.5349	1.46e-06	9.3e-07	4.65e-05	0.00016019
BiXUgqHpd5URfh9LP0	81620	CDT1	chromatin licensing and DNA replication factor 1	3.1413	2.5284	3.86e-08	1.3e-07	7.13e-06	6.15e-05
0nu9VB3veZGASze.ik	55165	CEP55	centrosomal protein 55kDa	3.1302	3.3459	2.99e-06	2.17e-06	7.47e-05	0.00023498
WV5e7U7SH_J414MMCU	51514	DTL	denticleless homolog (Drosophila)	3.127	4.6164	7.17e-07	1.33e-07	3.18e-05	6.15e-05
uUlHrBT33HezlTitD4	9585	KIF20B	kinesin family member 20B	3.1013	2.5835	3.5e-08	9.65e-08	7.01e-06	5.65e-05
3KgVb_bmVB1QukAKD4	9768	KIAA0101	KIAA0101	3.0047	3.2045	3.7e-07	2.67e-07	2.21e-05	9.58e-05
WdiMSf.ks66vr.rsE0	6491	STIL	SCL/TAL1 interrupting locus	2.9891	2.9465	1.22e-05	1.31e-05	0.00017587	0.00069
rSTjV0ngdAJbQIX5dU	9133	CCNB2	cyclin B2	2.9747	2.6857	1.06e-06	1.86e-06	3.95e-05	0.00022267
TuUn0AFY7rqzSikmnw	9833	MELK	maternal embryonic leucine zipper kinase	2.9496	2.4097	3.06e-08	1.01e-07	6.87e-06	5.65e-05
9kpQkqQVRFfhMAk34I	84798	C19orf48	chromosome 19 open reading frame 48	2.8997	2.4221	4.24e-06	1.21e-05	8.99e-05	0.00065713
QI4q05JB0nbQ0HU47o	5984	RFC4	replication factor C (activator 1) 4, 37kDa	2.8953	2.5307	5.67e-07	1.23e-06	2.79e-05	0.00017836
NLdHHg5Rffj0UrcB5I	9787	DLGAP5	discs, large (Drosophila) homolog-associated protein 5	2.8731	2.6711	7.43e-06	1.11e-05	0.0001251	0.00063768
3p3cVJyBF9SEfnoSc0	23234	DNAJC9	DnaJ (Hsp40) homolog, subfamily C, member 9	2.8685	3.0809	3.13e-06	2.15e-06	7.7e-05	0.00023498
rUvfXhFo6ufqBb_JfM	29128	UHRF1	ubiquitin-like with PHD and ring finger domains 1	2.7976	4.3396	2.48e-05	3.34e-06	0.00027822	0.0003223
xp6k.U0zIXeV9Isl0U	1058	CENPA	centromere protein A	2.7506	2.0897	1.69e-07	1.04e-06	1.45e-05	0.00016801
lekrQ59WhGjR.7ePUk	4176	MCM7	minichromosome maintenance complex component 7	2.7441	3.8081	2.58e-07	5.12e-08	1.74e-05	4.41e-05
iEf0jCK7_eo6CBxek4	55010	C12orf48	chromosome 12 open reading frame 48	2.7052	2.3972	2.57e-06	5.36e-06	6.8e-05	0.00042487
TkSOS3qk6.u56H906U	4173	MCM4	minichromosome maintenance complex component 4	2.6904	3.2303	1.79e-07	6.74e-08	1.5e-05	4.54e-05
x.Sd_F7Vd6eXeLeDdU	7153	TOP2A	topoisomerase (DNA) II alpha 170kDa	2.6829	3.5325	5.23e-06	1.29e-06	0.00010032	0.00018009
xp.pD390lxFdH77o04	29028	ATAD2	ATPase family, AAA domain containing 2	2.6753	2.5642	4.38e-06	5.63e-06	9.13e-05	0.00043259
xij3cugh0gPpG7ngoE	51053	GMNN	geminin, DNA replication inhibitor	2.654	2.5961	1.66e-05	1.89e-05	0.00021409	0.00083423
Teq_16d6oiIaJfyxJw	11004	KIF2C	kinesin family member 2C	2.632	2.0915	1.73e-07	8.21e-07	1.46e-05	0.00015586
NjXGdGm9V.HQN6l.6Q	10112	KIF20A	kinesin family member 20A	2.6298	2.2495	3.43e-06	9.31e-06	8.02e-05	0.00059086
9pNIw5RQKITNHnnqH4	3037	HAS2	hyaluronan synthase 2	2.6048	3.087	0.0016713	0.0007293	0.0061462	0.0083649
NRBiFzZZNtCuhcC9Vk	9212	AURKB	aurora kinase B	2.5991	2.8375	2.85e-06	1.73e-06	7.27e-05	0.00021077
ipUX0u7gHYLn60Xg_8	220042	C11orf82	chromosome 11 open reading frame 82	2.5944	2.6644	1.35e-06	1.15e-06	4.44e-05	0.00017529
rr5wo6ngnqt6F9DQJc	9232	PTTG1	pituitary tumor-transforming 1	2.5882	2.1194	2.27e-07	8.78e-07	1.66e-05	0.00015852
Th3rxI_343fo3XSN.o	55872	PBK	PDZ binding kinase	2.5585	2.9374	1.11e-05	5.13e-06	0.00016754	0.0004133
NlJfXQg5SEuhIgk5CE	29089	UBE2T	ubiquitin-conjugating enzyme E2T (putative)	2.5557	2.2654	3.17e-06	6.91e-06	7.75e-05	0.00048815
ccp.nyzTtTv19F0uic	51203	NUSAP1	nucleolar and spindle associated protein 1	2.5482	3.1185	2.32e-06	7.59e-07	6.37e-05	0.00014858
BepQfvreD3XB1P_Ank	7272	TTK	TTK protein kinase	2.543	2.5426	2.21e-07	2.21e-07	1.64e-05	8.93e-05
0ofRQkgMVokZTUQrnk	4174	MCM5	minichromosome maintenance complex component 5	2.5389	2.5472	3.44e-07	3.37e-07	2.13e-05	0.00010135
xWRvd5Vv35VLuv5Pt0	3925	STMN1	stathmin 1/oncoprotein 18	2.5245	2.1914	5.86e-08	1.52e-07	8.77e-06	6.78e-05
QdJBAU6BxSNjx.qvnk	699	BUB1	BUB1 budding uninhibited by benzimidazoles 1 homolog (yeast)	2.4907	2.3474	2.85e-05	4.15e-05	0.00030429	0.0013758
oq6CuezcH7vXXCvO1w	55388	MCM10	minichromosome maintenance complex component 10	2.4888	2.7297	2.32e-07	1.33e-07	1.66e-05	6.15e-05
lgUgXRN_e9aZUcVCAU	1163	CKS1B	CDC28 protein kinase regulatory subunit 1B	2.479	2.2787	1.86e-07	3.26e-07	1.51e-05	0.00010017
Ey6v5_K6wp.noV75KQ	6240	RRM1	ribonucleotide reductase M1	2.4357	2.8658	3.37e-06	1.3e-06	7.97e-05	0.00018009
NhXndz1IrriqOQIHEo	10615	SPAG5	sperm associated antigen 5	2.4295	2.2748	2.02e-07	3.15e-07	1.58e-05	9.96e-05
ioJIoIo4AO5S4n4tfo	10403	NDC80	NDC80 homolog, kinetochore complex component (S. cerevisiae)	2.42	2.1917	5.79e-06	1.13e-05	0.00010719	0.00063768
ovtEinu7lcR4Uq.sAU	144455	E2F7	E2F transcription factor 7	2.4175	2.2931	9.06e-08	1.29e-07	1.06e-05	6.15e-05
c1ILCUnujVlR0gCmII	23649	POLA2	polymerase (DNA directed), alpha 2 (70kD subunit)	2.4035	2.1421	3.62e-06	8.05e-06	8.25e-05	0.0005441
igFXtVLSIwTUHB1IJo	9156	EXO1	exonuclease 1	2.3978	2.2076	1.29e-06	2.27e-06	4.33e-05	0.00024027
ooKJT36B6GH3gB6KGI	83461	CDCA3	cell division cycle associated 3	2.3739	2.2875	1.54e-06	1.98e-06	4.85e-05	0.0002309
lRA1XkJz0Drjoxn6T0	259266	ASPM	asp (abnormal spindle) homolog, microcephaly associated (Drosophila)	2.3581	2.4522	2.64e-06	2.05e-06	6.94e-05	0.00023195
up5V906fbnh1MBPd74	79019	CENPM	centromere protein M	2.3437	2.8308	9.79e-07	3.11e-07	3.82e-05	9.96e-05
u3o7h3vFf9UQjKKg1U	79000	C1orf135	chromosome 1 open reading frame 135	2.3391	2.0824	1.29e-07	3e-07	1.23e-05	9.96e-05
lLkJVIh77K_f.fXXqQ	150468	CKAP2L	cytoskeleton associated protein 2-like	2.3312	2.5606	5.6e-07	3.06e-07	2.77e-05	9.96e-05
QLR0VHu.euUKd_KlUc	54478	FAM64A	family with sequence similarity 64, member A	2.3108	2.1022	1.3e-05	2.55e-05	0.00018291	0.00099989
lV.9_MUdNRu9ePtRP0	10635	RAD51AP1	RAD51 associated protein 1	2.3005	2.827	1.31e-06	3.7e-07	4.37e-05	0.00010851
9q1S_vuSkou33NLzF0	10733	PLK4	polo-like kinase 4 (Drosophila)	2.2514	2.3289	0.00027968	0.00022473	0.0015698	0.0039704
o7h_frpdPU7uXuXqk4	55143	CDCA8	cell division cycle associated 8	2.2385	2.0062	6.48e-07	1.49e-06	2.97e-05	0.00019485
TRPIdFYoP8ASXM5UqU	55635	DEPDC1	DEP domain containing 1	2.2314	2.3358	1.51e-05	1.11e-05	0.00020225	0.00063768
9d5S3L96kr9e7Sz1V0	83879	CDCA7	cell division cycle associated 7	2.2171	3.5519	9.54e-06	6.77e-07	0.00014898	0.00014371
0dFB5FLiggh5uj06ok	22974	TPX2	TPX2, microtubule-associated, homolog (Xenopus laevis)	2.2089	2.3195	3.42e-06	2.43e-06	8.02e-05	0.00025048
Tb_naZrptCZP1rfNzg	8364	HIST1H4C	histone cluster 1, H4c	2.1971	2.0581	0.00028664	0.00045394	0.0015977	0.0062104
NH1MoTHk7CULTog3nk	891	CCNB1	cyclin B1	2.185	2.5001	1.2e-07	4.81e-08	1.19e-05	4.41e-05
rBVAPRekS0fRC_3Fl4	1434	CSE1L	CSE1 chromosome segregation 1-like (yeast)	2.1832	2.5333	9.11e-06	3.39e-06	0.0001451	0.00032453
f0gC47oTKKQ7uIfqr0	54443	ANLN	anillin, actin binding protein	2.1674	3.1127	1.4e-05	1.58e-06	0.0001923	0.00020058
N4TSXn31Xeaf0eeL94	7083	TK1	thymidine kinase 1, soluble	2.1649	2.3987	1.21e-06	5.95e-07	4.2e-05	0.00013976
lokghwIgYonhSjeYYU	10460	TACC3	transforming, acidic coiled-coil containing protein 3	2.1434	2.4681	2.75e-05	1.06e-05	0.00029722	0.00062777
BAZH7.TkomqQsK_JeE	5985	RFC5	replication factor C (activator 1) 5, 36.5kDa	2.1349	2.6586	1.86e-05	4.43e-06	0.00023016	0.00037936
0vlRHut8sjD_rrHgkU	122769	PPIL5	peptidylprolyl isomerase (cyclophilin)-like 5	2.0731	2.1586	7.84e-07	5.76e-07	3.41e-05	0.00013957
flKJDf5foHe5IMQIyY	91057	CCDC34	coiled-coil domain containing 34	2.054	2.1672	8.64e-07	5.73e-07	3.58e-05	0.00013957
9jpCddAlL7AMrVeXrE	26271	FBXO5	F-box protein 5	2.0441	2.2969	1.98e-05	8.47e-06	0.00023998	0.00056407
6W70h16.fUp8S6E00k	81610	FAM83D	family with sequence similarity 83, member D	2.0395	2.1424	8.79e-05	6.09e-05	0.00066679	0.0017704
lo1eNU.13htRdcVTKI	1017	CDK2	cyclin-dependent kinase 2	2.0142	2.3441	4.96e-06	1.63e-06	9.81e-05	0.00020391
ZVChN4dVxd.O3lS7Po	5427	POLE2	polymerase (DNA directed), epsilon 2 (p59 subunit)	2.0137	2.0862	1.77e-05	1.35e-05	0.00022363	0.0007037
NkGdd4Dn7f.3vlgMno	57214	KIAA1199	KIAA1199	-36.648	-2.1534	7.11e-09	4.82e-05	4.91e-06	0.0014933
6Wwu19TkK1R3K4yEqE	8613	PPAP2B	phosphatidic acid phosphatase type 2B	-9.7856	-2.0752	3.46e-07	0.00020842	2.13e-05	0.0038072
3Vk2XEIHqIeI0WZBWM	7123	CLEC3B	C-type lectin domain family 3, member B	-8.6493	-2.3863	3.69e-09	6.88e-07	4.43e-06	0.00014371
Bl4QMLSSfMVEglLlL4	6414	SEPP1	selenoprotein P, plasma, 1	-8.3577	-2.5786	6.53e-08	6.6e-06	9.07e-06	0.00047644
ilrh6EzRdx8DW178mE	8644	AKR1C3	aldo-keto reductase family 1, member C3 (3-alpha hydroxysteroid dehydrogenase, type II)	-6.8965	-2.5623	7.46e-09	4.67e-07	4.91e-06	0.0001312
EbqUp7uI76O.rHtTt4	23452	ANGPTL2	angiopoietin-like 2	-5.9044	-2.2538	2.24e-08	1.98e-06	6.64e-06	0.0002309
ukpKBLurg_c6brC5Us	216	ALDH1A1	aldehyde dehydrogenase 1 family, member A1	-5.817	-2.1355	5.05e-08	6.25e-06	8.16e-06	0.0004611
TnoszXhUhcYT4I.klo	10924	SMPDL3A	sphingomyelin phosphodiesterase, acid-like 3A	-5.0113	-2.2387	2.71e-07	1.4e-05	1.8e-05	0.00072128
BS4MBTTflHFV14JRJI	6387	CXCL12	chemokine (C-X-C motif) ligand 12 (stromal cell-derived factor 1)	-4.6546	-2.0039	5.06e-06	0.00040535	9.85e-05	0.0057974
Ka9e9I4Tqgjjr0lHrE	8988	HSPB3	heat shock 27kDa protein 3	-4.3668	-2.2661	1.22e-06	3.39e-05	4.2e-05	0.0011978
T_HqiKToggHdPSqdSg	5737	PTGFR	prostaglandin F receptor (FP)	-3.9269	-2.0149	2.48e-07	1.12e-05	1.69e-05	0.00063768
o4VUSopKAElIJRfhH8	9249	DHRS3	dehydrogenase/reductase (SDR family) member 3	-3.5679	-2.3721	1e-06	9.04e-06	3.83e-05	0.00058339
uHsBTr1JJe9RFVEU0o	60370	AVPI1	arginine vasopressin-induced 1	-3.5072	-2.0062	2.85e-06	7.76e-05	7.27e-05	0.0020621
HvXXhL_O7U96l3S58k	10758	TRAF3IP2	TRAF3 interacting protein 2	-3.4683	-2.0429	2.05e-07	4.87e-06	1.58e-05	0.00040115
6ut.eiK8ytHXql36tU	5328	PLAU	plasminogen activator, urokinase	-2.7283	2.7901	1.8e-05	1.59e-05	0.00022567	0.00076495
QnnX7JUVOIJCIXwKfU	55540	IL17RB	interleukin 17 receptor B	-2.2685	3.9851	1.27e-06	6.28e-08	4.31e-05	4.54e-05
6gp1T.eO9ZVHuCLuds	4885	NPTX2	neuronal pentraxin II	-2.078	4.3682	5.94e-05	1.14e-06	0.00050504	0.00017529
