# Supplementary material for: Egr-1 Induces a Profibrotic Injury/Repair Gene Program Associated with Systemic Sclerosis
Source: PLoS One. 2011 Sep 13;6(9):e23082. doi: 10.1371/journal.pone.0023082 (PMC3172216; doi:10.1371/journal.pone.0023082)
Supplement: Table S4 — Expression of the Egr-1 signature across the subsets. (XLSX) [file pone.0023082.s005.xlsx]

## Sheet: EGR1_expression_table.txt
CLID	NAME	Egr1 pathway expression	diffuse-proliferation	inflammatory	limited	normal-like
WEE1	WEE1^WEE1 homolog (S. pombe)	down-regulated	increased	decreased	variable	variable
TM4SF1	TM4SF1^transmembrane 4 L six family member 1	down-regulated	increased	decreased	variable	variable
ADAMTS1	ADAMTS1^ADAM metallopeptidase with thrombospondin type 1 motif, 1	down-regulated	increased	decreased	variable	variable
PHLDA1	PHLDA1^pleckstrin homology-like domain, family A, member 1	down-regulated	increased	decreased	variable	variable
BAMBI	BAMBI^BMP and activin membrane-bound inhibitor homolog (Xenopus laevis)	down-regulated	increased	decreased	variable	variable
MMP1	MMP1^matrix metallopeptidase 1 (interstitial collagenase)	down-regulated	increased	decreased	variable	variable
STC2	STC2^stanniocalcin 2	down-regulated	increased	decreased	variable	variable
DKK1	DKK1^dickkopf homolog 1 (Xenopus laevis)	down-regulated	increased	decreased	variable	variable
FOXF2	FOXF2^forkhead box F2	down-regulated	increased	decreased	variable	variable
IL17RB	IL17RB^interleukin 17 receptor B	down-regulated	increased	decreased	variable	variable
HIST1H2BK	HIST1H2BK^histone cluster 1, H2bk	down-regulated	increased	decreased	variable	variable
FAM20C	FAM20C^family with sequence similarity 20, member C	down-regulated	increased	decreased	variable	variable
AKR1B1	AKR1B1^aldo-keto reductase family 1, member B1 (aldose reductase)	down-regulated	increased	decreased	variable	variable
IGFBP2	IGFBP2^insulin-like growth factor binding protein 2, 36kDa	down-regulated	increased	decreased	variable	variable
HERC5	HERC5^hect domain and RLD 5	down-regulated	increased	decreased	variable	variable
MMP3	MMP3^matrix metallopeptidase 3 (stromelysin 1, progelatinase)	down-regulated	increased	decreased	variable	variable
HIST1H2BD	HIST1H2BD^histone cluster 1, H2bd	down-regulated	increased	decreased	variable	variable
STC1	STC1^stanniocalcin 1	down-regulated	increased	decreased	variable	variable
CCL20	CCL20^chemokine (C-C motif) ligand 20	down-regulated	increased	decreased	variable	variable
IL8	IL8^interleukin 8	down-regulated	increased	decreased	variable	variable
NQO1	NQO1^NAD(P)H dehydrogenase, quinone 1	down-regulated	increased	decreased	variable	variable
TBX2	TBX2^T-box 2	down-regulated	increased	decreased	variable	variable
AK3	AK3^adenylate kinase 3	down-regulated	increased	decreased	variable	variable
PTX3	PTX3^pentraxin-related gene, rapidly induced by IL-1 beta	down-regulated	increased	decreased	variable	variable
CXCL1	CXCL1^chemokine (C-X-C motif) ligand 1 (melanoma growth stimulating activity, alpha)	down-regulated	increased	decreased	variable	variable
MAN1A1	MAN1A1^mannosidase, alpha, class 1A, member 1	down-regulated	increased	decreased	variable	variable
SOD2	SOD2^superoxide dismutase 2, mitochondrial	down-regulated	increased	decreased	variable	variable
PBEF1	PBEF1^pre-B-cell colony enhancing factor 1	down-regulated	increased	decreased	variable	variable
TNFRSF10B	TNFRSF10B^tumor necrosis factor receptor superfamily, member 10b	down-regulated	increased	decreased	variable	variable
SYTL2	SYTL2^synaptotagmin-like 2	down-regulated	increased	decreased	variable	variable
NPTX2	NPTX2^neuronal pentraxin II	down-regulated	increased	decreased	variable	variable
GAL	GAL^galanin	down-regulated	increased	decreased	variable	variable
SC4MOL	SC4MOL^sterol-C4-methyl oxidase-like	down-regulated	increased	decreased	variable	variable
INSIG1	INSIG1^insulin induced gene 1	down-regulated
HMGCS1	HMGCS1^3-hydroxy-3-methylglutaryl-Coenzyme A synthase 1 (soluble)	down-regulated
MUC1	MUC1^mucin 1, cell surface associated	down-regulated
TERF1	TERF1^telomeric repeat binding factor (NIMA-interacting) 1	down-regulated
SC5DL	SC5DL^sterol-C5-desaturase (ERG3 delta-5-desaturase homolog, S. cerevisiae)-like	down-regulated
KRTAP1-5	KRTAP1-5^keratin associated protein 1-5	down-regulated
KRTAP1-1	KRTAP1-1^keratin associated protein 1-1	down-regulated
S100A3	S100A3^S100 calcium binding protein A3	down-regulated
VEGFC	VEGFC^vascular endothelial growth factor C	down-regulated
SOCS2	SOCS2^suppressor of cytokine signaling 2	down-regulated
MEIS2	MEIS2^Meis homeobox 2	down-regulated
OSAP	OSAP^ovary-specific acidic protein	down-regulated
EPSTI1	EPSTI1^epithelial stromal interaction 1 (breast)	down-regulated
UGCG	UGCG^UDP-glucose ceramide glucosyltransferase	down-regulated
PLEKHA4	PLEKHA4^pleckstrin homology domain containing, family A (phosphoinositide binding specific) member 4	down-regulated
FLJ11286	FLJ11286^hypothetical protein FLJ11286	down-regulated
TNFRSF14	TNFRSF14^tumor necrosis factor receptor superfamily, member 14 (herpesvirus entry mediator)	down-regulated
ISGF3G	ISGF3G^interferon-stimulated transcription factor 3, gamma 48kDa	down-regulated
UBE1L	UBE1L^ubiquitin-activating enzyme E1-like	down-regulated
RAB3IL1	RAB3IL1^RAB3A interacting protein (rabin3)-like 1	down-regulated
SEMA5A	SEMA5A^sema domain, seven thrombospondin repeats (type 1 and type 1-like), transmembrane domain (TM) and short cytoplasmic domain, (semaphorin) 5A	down-regulated
BMP2K	BMP2K^BMP2 inducible kinase	down-regulated
HSD17B2	HSD17B2^hydroxysteroid (17-beta) dehydrogenase 2	down-regulated
PSME1	PSME1^proteasome (prosome, macropain) activator subunit 1 (PA28 alpha)	down-regulated
RNASET2	RNASET2^ribonuclease T2	down-regulated
IFIT3	IFIT3^interferon-induced protein with tetratricopeptide repeats 3	down-regulated
OAS2	OAS2^2'-5'-oligoadenylate synthetase 2, 69/71kDa	down-regulated
CD68	CD68^CD68 molecule	down-regulated
KITLG	KITLG^KIT ligand	down-regulated
STAT2	STAT2^signal transducer and activator of transcription 2, 113kDa	down-regulated
CEBPD	CEBPD^CCAAT/enhancer binding protein (C/EBP), delta	down-regulated
UBE2L6	UBE2L6^ubiquitin-conjugating enzyme E2L 6	down-regulated
PRIC285	PRIC285^peroxisomal proliferator-activated receptor A interacting complex 285	down-regulated
PARP14	PARP14^poly (ADP-ribose) polymerase family, member 14	down-regulated
CITED2	CITED2^Cbp/p300-interacting transactivator, with Glu/Asp-rich carboxy-terminal domain, 2	down-regulated
RABGAP1	RABGAP1^RAB GTPase activating protein 1	down-regulated
SMAD6	SMAD6^SMAD family member 6	down-regulated
PRDM8	PRDM8^PR domain containing 8	down-regulated
LY6E	LY6E^lymphocyte antigen 6 complex, locus E	down-regulated
MYLIP	MYLIP^myosin regulatory light chain interacting protein	down-regulated
SIPA1L2	SIPA1L2^signal-induced proliferation-associated 1 like 2	down-regulated
CYP1B1	CYP1B1^cytochrome P450, family 1, subfamily B, polypeptide 1	down-regulated
SERPINB1	SERPINB1^serpin peptidase inhibitor, clade B (ovalbumin), member 1	down-regulated
TNFRSF11B	TNFRSF11B^tumor necrosis factor receptor superfamily, member 11b (osteoprotegerin)	down-regulated
KIAA1199	KIAA1199^KIAA1199	down-regulated
FBN2	FBN2^fibrillin 2 (congenital contractural arachnodactyly)	down-regulated
DBC1	DBC1^deleted in bladder cancer 1	down-regulated
SMAD3	SMAD3^SMAD family member 3	down-regulated
FST	FST^follistatin	down-regulated
RHOBTB3	RHOBTB3^Rho-related BTB domain containing 3	down-regulated
IFI35	IFI35^interferon-induced protein 35	down-regulated
IRF1	IRF1^interferon regulatory factor 1	down-regulated
PSEN2	PSEN2^presenilin 2 (Alzheimer disease 4)	down-regulated
CLDN11	CLDN11^claudin 11 (oligodendrocyte transmembrane protein)	down-regulated
BTBD2	BTBD2^BTB (POZ) domain containing 2	down-regulated
PAPPA	PAPPA^pregnancy-associated plasma protein A, pappalysin 1	down-regulated
FAM46C	FAM46C^family with sequence similarity 46, member C	down-regulated
LSS	LSS^lanosterol synthase (2,3-oxidosqualene-lanosterol cyclase)	down-regulated
RARRES3	RARRES3^retinoic acid receptor responder (tazarotene induced) 3	down-regulated
COLEC12	COLEC12^collectin sub-family member 12	down-regulated
CNTNAP1	CNTNAP1^contactin associated protein 1	down-regulated
ZNF395	ZNF395^zinc finger protein 395	down-regulated
OLFML1	OLFML1^olfactomedin-like 1	down-regulated
ALDH3B1	ALDH3B1^aldehyde dehydrogenase 3 family, member B1	down-regulated
IGF2	IGF2^insulin-like growth factor 2 (somatomedin A)	down-regulated
FTH1	FTH1^ferritin, heavy polypeptide 1	down-regulated
SLC39A8	SLC39A8^solute carrier family 39 (zinc transporter), member 8	down-regulated
FGF13	FGF13^fibroblast growth factor 13	down-regulated
EHBP1	EHBP1^EH domain binding protein 1	down-regulated
GPR15	GPR15^G protein-coupled receptor 15	down-regulated
RPS29	RPS29^ribosomal protein S29	down-regulated
LGALS3	LGALS3^lectin, galactoside-binding, soluble, 3	down-regulated
JAZF1	JAZF1^JAZF zinc finger 1	down-regulated
CDC42EP2	CDC42EP2^CDC42 effector protein (Rho GTPase binding) 2	down-regulated
PTHR1	PTHR1^parathyroid hormone receptor 1	down-regulated
PODN	PODN^podocan	down-regulated
SELENBP1	SELENBP1^selenium binding protein 1	down-regulated
CRYAB	CRYAB^crystallin, alpha B	down-regulated
HAPLN3	HAPLN3^hyaluronan and proteoglycan link protein 3	down-regulated
ARSD	ARSD^arylsulfatase D	down-regulated
TNFAIP3	TNFAIP3^tumor necrosis factor, alpha-induced protein 3	down-regulated
CPA4	CPA4^carboxypeptidase A4	down-regulated
CXCL6	CXCL6^chemokine (C-X-C motif) ligand 6 (granulocyte chemotactic protein 2)	down-regulated
LDLR	LDLR^low density lipoprotein receptor (familial hypercholesterolemia)	down-regulated
FSTL5	FSTL5^follistatin-like 5	down-regulated
TGFBR2	TGFBR2^transforming growth factor, beta receptor II (70/80kDa)	down-regulated
IL6ST	IL6ST^interleukin 6 signal transducer (gp130, oncostatin M receptor)	down-regulated
GPNMB	GPNMB^glycoprotein (transmembrane) nmb	down-regulated
GLRX	GLRX^glutaredoxin (thioltransferase)	down-regulated	decreased	increased	increased	increased
PPARG	PPARG^peroxisome proliferator-activated receptor gamma	down-regulated	decreased	increased	increased	increased
CAV1	CAV1^caveolin 1, caveolae protein, 22kDa	down-regulated	decreased	increased	increased	increased
AKR1C3	AKR1C3^aldo-keto reductase family 1, member C3 (3-alpha hydroxysteroid dehydrogenase, type II)	down-regulated	decreased	increased	increased	increased
ADM	ADM^adrenomedullin	down-regulated	decreased	increased	increased	increased
SFRP1	SFRP1^secreted frizzled-related protein 1	down-regulated	decreased	increased	increased	increased
FUCA1	FUCA1^fucosidase, alpha-L- 1, tissue	down-regulated	decreased	increased	increased	increased
NDN	NDN^necdin homolog (mouse)	down-regulated	decreased	increased	increased	increased
DIO2	DIO2^deiodinase, iodothyronine, type II	down-regulated	decreased	increased	increased	increased
TWIST1	TWIST1^twist homolog 1 (acrocephalosyndactyly 3; Saethre-Chotzen syndrome) (Drosophila)	down-regulated	decreased	increased	increased	increased
C18orf17	C18orf17^chromosome 18 open reading frame 17	down-regulated	decreased	increased	increased	increased
SDPR	SDPR^serum deprivation response (phosphatidylserine binding protein)	down-regulated	decreased	increased	increased	increased
PRRX2	PRRX2^paired related homeobox 2	down-regulated	decreased	increased	increased	increased
VAMP5	VAMP5^vesicle-associated membrane protein 5 (myobrevin)	down-regulated	decreased	increased	increased	increased
PYCARD	PYCARD^PYD and CARD domain containing	down-regulated	decreased	increased	increased	increased
IGF2R	IGF2R^insulin-like growth factor 2 receptor	down-regulated	decreased	increased	increased	increased
KCNJ2	KCNJ2^potassium inwardly-rectifying channel, subfamily J, member 2	down-regulated	decreased	increased	increased	increased
IFIT2	IFIT2^interferon-induced protein with tetratricopeptide repeats 2	down-regulated	decreased	increased	increased	increased
IFIT1	IFIT1^interferon-induced protein with tetratricopeptide repeats 1	down-regulated	decreased	increased	increased	increased
MX1	MX1^myxovirus (influenza virus) resistance 1, interferon-inducible protein p78 (mouse)	down-regulated	decreased	increased	increased	increased
PARP9	PARP9^poly (ADP-ribose) polymerase family, member 9	down-regulated	decreased	increased	increased	increased
IFIH1	IFIH1^interferon induced with helicase C domain 1	down-regulated	decreased	increased	increased	increased
STAT1	STAT1^signal transducer and activator of transcription 1, 91kDa	down-regulated	decreased	increased	increased	increased
SP110	SP110^SP110 nuclear body protein	down-regulated	decreased	increased	increased	increased
PMP22	PMP22^peripheral myelin protein 22	down-regulated	decreased	increased	increased	increased
SERPINB2	SERPINB2^serpin peptidase inhibitor, clade B (ovalbumin), member 2	down-regulated	decreased	increased	increased	increased
MAP3K5	MAP3K5^mitogen-activated protein kinase kinase kinase 5	down-regulated	decreased	increased	increased	increased
PPAP2B	PPAP2B^phosphatidic acid phosphatase type 2B	down-regulated	decreased	increased	increased	increased
EDG2	EDG2^endothelial differentiation, lysophosphatidic acid G-protein-coupled receptor, 2	down-regulated	decreased	increased	increased	increased
PDGFRA	PDGFRA^platelet-derived growth factor receptor, alpha polypeptide	down-regulated	decreased	increased	increased	increased
ARMCX1	ARMCX1^armadillo repeat containing, X-linked 1	down-regulated	decreased	increased	increased	increased
LOC153222	LOC153222^adult retina protein	down-regulated	decreased	increased	increased	increased
SERPINB7	SERPINB7^serpin peptidase inhibitor, clade B (ovalbumin), member 7	down-regulated	decreased	increased	increased	increased
CYBRD1	CYBRD1^cytochrome b reductase 1	down-regulated	decreased	increased	increased	increased
DCN	DCN^decorin	down-regulated	decreased	increased	increased	increased
PLSCR4	PLSCR4^phospholipid scramblase 4	down-regulated	decreased	increased	increased	increased
ZNF521	ZNF521^zinc finger protein 521	down-regulated	decreased	increased	increased	increased
PTGFR	PTGFR^prostaglandin F receptor (FP)	down-regulated	decreased	increased	increased	increased
GPM6B	GPM6B^glycoprotein M6B	down-regulated	decreased	increased	increased	increased
KIT	KIT^v-kit Hardy-Zuckerman 4 feline sarcoma viral oncogene homolog	down-regulated	decreased	increased	increased	increased
RECK	RECK^reversion-inducing-cysteine-rich protein with kazal motifs	down-regulated	decreased	increased	increased	increased
DPP4	DPP4^dipeptidyl-peptidase 4 (CD26, adenosine deaminase complexing protein 2)	down-regulated	decreased	increased	increased	increased
C9orf103	C9orf103^chromosome 9 open reading frame 103	down-regulated	decreased	increased	increased	increased
SVIL	SVIL^supervillin	down-regulated	decreased	increased	increased	increased
UST	UST^uronyl-2-sulfotransferase	down-regulated	decreased	increased	increased	increased
HSPB3	HSPB3^heat shock 27kDa protein 3	down-regulated	decreased	increased	increased	increased
SQRDL	SQRDL^sulfide quinone reductase-like (yeast)	down-regulated	decreased	increased	increased	increased
DPYSL2	DPYSL2^dihydropyrimidinase-like 2	down-regulated	decreased	increased	increased	increased
MGC7036	MGC7036^hypothetical protein MGC7036	down-regulated	decreased	increased	increased	increased
PDE5A	PDE5A^phosphodiesterase 5A, cGMP-specific	down-regulated	decreased	increased	increased	increased
ALDH1A1	ALDH1A1^aldehyde dehydrogenase 1 family, member A1	down-regulated	decreased	increased	increased	increased
COBLL1	COBLL1^COBL-like 1	down-regulated	decreased	increased	increased	increased
EPAS1	EPAS1^endothelial PAS domain protein 1	down-regulated	decreased	increased	increased	increased
ENPP2	ENPP2^ectonucleotide pyrophosphatase/phosphodiesterase 2 (autotaxin)	down-regulated	decreased	increased	increased	increased
LAMA4	LAMA4^laminin, alpha 4	down-regulated	decreased	increased	increased	increased
NOV	NOV^nephroblastoma overexpressed gene	down-regulated	decreased	increased	increased	increased
STOM	STOM^stomatin	down-regulated	decreased	increased	increased	increased
FHL1	FHL1^four and a half LIM domains 1	down-regulated	decreased	increased	increased	increased
PCDH18	PCDH18^protocadherin 18	down-regulated	decreased	increased	increased	increased
PTGIS	PTGIS^prostaglandin I2 (prostacyclin) synthase	down-regulated	decreased	increased	increased	increased
DPYD	DPYD^dihydropyrimidine dehydrogenase	down-regulated	decreased	increased	increased	increased
KIAA0999	KIAA0999^KIAA0999 protein	down-regulated	decreased	increased	increased	increased
FYCO1	FYCO1^FYVE and coiled-coil domain containing 1	down-regulated	decreased	increased	increased	increased
PAM	PAM^peptidylglycine alpha-amidating monooxygenase	down-regulated	decreased	increased	increased	increased
S100A10	S100A10^S100 calcium binding protein A10	down-regulated	decreased	increased	increased	increased
S100A4	S100A4^S100 calcium binding protein A4	down-regulated	decreased	increased	increased	increased
CAT	CAT^catalase	down-regulated	decreased	increased	increased	increased
PHYH	PHYH^phytanoyl-CoA 2-hydroxylase	down-regulated	decreased	increased	increased	increased
MAOA	MAOA^monoamine oxidase A	down-regulated	decreased	increased	increased	increased
RDH10	RDH10^retinol dehydrogenase 10 (all-trans)	down-regulated	decreased	increased	increased	increased
ANGPT1	ANGPT1^angiopoietin 1	down-regulated	decreased	increased	increased	increased
HIBADH	HIBADH^3-hydroxyisobutyrate dehydrogenase	down-regulated	decreased	increased	increased	increased
ARHGEF3	ARHGEF3^Rho guanine nucleotide exchange factor (GEF) 3	down-regulated	decreased	increased	increased	increased
DAAM2	DAAM2^dishevelled associated activator of morphogenesis 2	down-regulated	decreased	increased	increased	increased
MME	MME^membrane metallo-endopeptidase	down-regulated	decreased	increased	increased	increased
CTSO	CTSO^cathepsin O	down-regulated	decreased	increased	increased	increased
IL10RB	IL10RB^interleukin 10 receptor, beta	down-regulated	decreased	increased	increased	increased
IL1R1	IL1R1^interleukin 1 receptor, type I	down-regulated	decreased	increased	increased	increased
AOX1	AOX1^aldehyde oxidase 1	down-regulated	decreased	increased	increased	increased
C6orf72	C6orf72^chromosome 6 open reading frame 72	down-regulated	decreased	increased	increased	increased
CH25H	CH25H^cholesterol 25-hydroxylase	down-regulated	decreased	increased	increased	increased
COL21A1	COL21A1^collagen, type XXI, alpha 1	down-regulated	decreased	increased	increased	increased
FLJ20160	FLJ20160^FLJ20160 protein	down-regulated	decreased	increased	increased	increased
SLC15A3	SLC15A3^solute carrier family 15, member 3	down-regulated	decreased	increased	increased	increased
CTSK	CTSK^cathepsin K	down-regulated	decreased	increased	increased	increased
TRIM22	TRIM22^tripartite motif-containing 22	down-regulated	decreased	increased	increased	increased
LAMA2	LAMA2^laminin, alpha 2 (merosin, congenital muscular dystrophy)	down-regulated	decreased	increased	increased	increased
ADAMTS5	ADAMTS5^ADAM metallopeptidase with thrombospondin type 1 motif, 5 (aggrecanase-2)	down-regulated	decreased	increased	increased	increased
C1R	C1R^complement component 1, r subcomponent	down-regulated	decreased	increased	increased	increased
CCL8	CCL8^chemokine (C-C motif) ligand 8	down-regulated	decreased	increased	increased	increased
CPXM2	CPXM2^carboxypeptidase X (M14 family), member 2	down-regulated	decreased	increased	increased	increased
HCST	HCST^hematopoietic cell signal transducer	down-regulated	decreased	increased	increased	increased
C1RL	C1RL^complement component 1, r subcomponent-like	down-regulated	decreased	increased	increased	increased
EPB41L3	EPB41L3^erythrocyte membrane protein band 4.1-like 3	down-regulated	decreased	increased	increased	increased
BHLHB5	BHLHB5^basic helix-loop-helix domain containing, class B, 5	down-regulated	decreased	increased	increased	increased
CTSB	CTSB^cathepsin B	down-regulated	decreased	increased	increased	increased
CCL2	CCL2^chemokine (C-C motif) ligand 2	down-regulated	decreased	increased	increased	increased
CTSC	CTSC^cathepsin C	down-regulated	decreased	increased	increased	increased
SRPX	SRPX^sushi-repeat-containing protein, X-linked	down-regulated	decreased	increased	increased	increased
SEPP1	SEPP1^selenoprotein P, plasma, 1	down-regulated	decreased	increased	increased	increased
BOC	BOC^Boc homolog (mouse)	down-regulated	decreased	increased	increased	variable
DHRS3	DHRS3^dehydrogenase/reductase (SDR family) member 3	down-regulated	decreased	increased	increased	variable
RGL1	RGL1^ral guanine nucleotide dissociation stimulator-like 1	down-regulated	decreased	increased	increased	variable
CDC42EP4	CDC42EP4^CDC42 effector protein (Rho GTPase binding) 4	down-regulated	decreased	increased	increased	variable
OSR2	OSR2^odd-skipped related 2 (Drosophila)	down-regulated	decreased	increased	increased	variable
MRGPRF	MRGPRF^MAS-related GPR, member F	down-regulated	decreased	increased	increased	variable
SLC24A6	SLC24A6^solute carrier family 24 (sodium/potassium/calcium exchanger), member 6	down-regulated	decreased	increased	increased	variable
IGFBP5	IGFBP5^insulin-like growth factor binding protein 5	down-regulated	decreased	increased	increased	variable
MASP1	MASP1^mannan-binding lectin serine peptidase 1 (C4/C2 activating component of Ra-reactive factor)	down-regulated	decreased	increased	increased	variable
DDEFL1	DDEFL1^development and differentiation enhancing factor-like 1	down-regulated	decreased	increased	increased	variable
APCDD1	APCDD1^adenomatosis polyposis coli down-regulated 1	down-regulated	decreased	increased	increased	variable
C14orf159	C14orf159^chromosome 14 open reading frame 159	down-regulated	decreased	increased	increased	variable
ANGPTL2	ANGPTL2^angiopoietin-like 2	down-regulated	decreased	increased	increased	variable
FCGRT	FCGRT^Fc fragment of IgG, receptor, transporter, alpha	down-regulated	decreased	increased	increased	variable
RPS6KA2	RPS6KA2^ribosomal protein S6 kinase, 90kDa, polypeptide 2	down-regulated	decreased	increased	increased	variable
LDB2	LDB2^LIM domain binding 2	down-regulated	decreased	increased	increased	variable
ALPL	ALPL^alkaline phosphatase, liver/bone/kidney	down-regulated	decreased	increased	increased	variable
PDGFD	PDGFD^platelet derived growth factor D	down-regulated	decreased	increased	increased	variable
CLDN23	CLDN23^claudin 23	down-regulated	decreased	increased	increased	variable
GAS1	GAS1^growth arrest-specific 1	down-regulated	decreased	increased	increased	variable
CCRL1	CCRL1^chemokine (C-C motif) receptor-like 1	down-regulated	decreased	increased	increased	variable
SETBP1	SETBP1^SET binding protein 1	down-regulated	decreased	increased	increased	variable
LRIG3	LRIG3^leucine-rich repeats and immunoglobulin-like domains 3	down-regulated	decreased	increased	increased	variable
TGFBR3	TGFBR3^transforming growth factor, beta receptor III	down-regulated	decreased	increased	increased	variable
SERPING1	SERPING1^serpin peptidase inhibitor, clade G (C1 inhibitor), member 1, (angioedema, hereditary)	down-regulated	decreased	increased	increased	variable
APOD	APOD^apolipoprotein D	down-regulated	decreased	increased	increased	variable
ADH1A	ADH1A^alcohol dehydrogenase 1A (class I), alpha polypeptide	down-regulated	decreased	increased	increased	variable
SLIT2	SLIT2^slit homolog 2 (Drosophila)	down-regulated	decreased	increased	increased	variable
LHFP	LHFP^lipoma HMGIC fusion partner	down-regulated	decreased	increased	increased	variable
PROS1	PROS1^protein S (alpha)	down-regulated	decreased	increased	increased	variable
SLC9A9	SLC9A9^solute carrier family 9 (sodium/hydrogen exchanger), member 9	down-regulated	decreased	increased	increased	variable
TCEA3	TCEA3^transcription elongation factor A (SII), 3	down-regulated	decreased	increased	increased	variable
MATN2	MATN2^matrilin 2	down-regulated	decreased	increased	increased	variable
SMARCA2	SMARCA2^SWI/SNF related, matrix associated, actin dependent regulator of chromatin, subfamily a, member 2	down-regulated	decreased	increased	increased	variable
SLIT3	SLIT3^slit homolog 3 (Drosophila)	down-regulated	decreased	increased	increased	variable
CXCL12	CXCL12^chemokine (C-X-C motif) ligand 12 (stromal cell-derived factor 1)	down-regulated	decreased	increased	increased	variable
CLIC6	CLIC6^chloride intracellular channel 6	down-regulated	decreased	increased	increased	variable
LPPR4	LPPR4^plasticity related gene 1	down-regulated	decreased	increased	increased	variable
GBP2	GBP2^guanylate binding protein 2, interferon-inducible	down-regulated	decreased	increased	increased	variable
ADCY4	ADCY4^adenylate cyclase 4	down-regulated	decreased	increased	increased	variable
C10orf116	C10orf116^chromosome 10 open reading frame 116	down-regulated	decreased	increased	increased	variable
EFEMP1	EFEMP1^EGF-containing fibulin-like extracellular matrix protein 1	down-regulated	decreased	increased	increased	variable
FMOD	FMOD^fibromodulin	down-regulated	decreased	increased	increased	variable
GLI3	GLI3^GLI-Kruppel family member GLI3 (Greig cephalopolysyndactyly syndrome)	down-regulated	decreased	increased	increased	variable
FBLN2	FBLN2^fibulin 2	down-regulated	decreased	increased	increased	variable
PDGFRL	PDGFRL^platelet-derived growth factor receptor-like	down-regulated	decreased	increased	increased	variable
FBLN1	FBLN1^fibulin 1	down-regulated	decreased	increased	increased	variable
C1S	C1S^complement component 1, s subcomponent	down-regulated	decreased	increased	increased	variable
SERPINF1	SERPINF1^serpin peptidase inhibitor, clade F (alpha-2 antiplasmin, pigment epithelium derived factor), member 1	down-regulated	decreased	increased	increased	variable
SFRP2	SFRP2^secreted frizzled-related protein 2	down-regulated	decreased	increased	increased	variable
PTGS1	PTGS1^prostaglandin-endoperoxide synthase 1 (prostaglandin G/H synthase and cyclooxygenase)	down-regulated	decreased	increased	increased	variable
NOPE	NOPE^neighbor of Punc E11	down-regulated	decreased	increased	increased	increased
HSPA2	HSPA2^heat shock 70kDa protein 2	down-regulated	decreased	increased	increased	increased
GPR1	GPR1^G protein-coupled receptor 1	down-regulated	decreased	increased	increased	increased
GADD45A	GADD45A^growth arrest and DNA-damage-inducible, alpha	down-regulated	decreased	increased	increased	increased
NFIL3	NFIL3^nuclear factor, interleukin 3 regulated	down-regulated	decreased	increased	increased	increased
PLSCR1	PLSCR1^phospholipid scramblase 1	down-regulated	decreased	increased	increased	increased
LIPA	LIPA^lipase A, lysosomal acid, cholesterol esterase (Wolman disease)	down-regulated	decreased	increased	increased	increased
ARL6IP5	ARL6IP5^ADP-ribosylation-like factor 6 interacting protein 5	down-regulated	decreased	increased	increased	increased
SDCBP	SDCBP^syndecan binding protein (syntenin)	down-regulated	decreased	increased	increased	increased
SGCE	SGCE^sarcoglycan, epsilon	down-regulated	decreased	increased	increased	increased
CASP1	CASP1^caspase 1, apoptosis-related cysteine peptidase (interleukin 1, beta, convertase)	down-regulated	decreased	increased	increased	increased
IFNGR1	IFNGR1^interferon gamma receptor 1	down-regulated	decreased	increased	increased	increased
KLF9	KLF9^Kruppel-like factor 9	down-regulated	decreased	increased	increased	increased
SMPDL3A	SMPDL3A^sphingomyelin phosphodiesterase, acid-like 3A	down-regulated	decreased	increased	increased	increased
WTAP	WTAP^Wilms tumor 1 associated protein	down-regulated	decreased	increased	increased	increased
RAB9A	RAB9A^RAB9A, member RAS oncogene family	down-regulated	decreased	increased	increased	increased
C2orf33	C2orf33^chromosome 2 open reading frame 33	down-regulated	decreased	increased	increased	increased
ANAPC13	ANAPC13^anaphase promoting complex subunit 13	down-regulated	decreased	increased	increased	increased
RAB11FIP2	RAB11FIP2^RAB11 family interacting protein 2 (class I)	down-regulated	decreased	increased	increased	increased
REV3L	REV3L^REV3-like, catalytic subunit of DNA polymerase zeta (yeast)	down-regulated	decreased	increased	increased	increased
ZAK	ZAK^sterile alpha motif and leucine zipper containing kinase AZK	down-regulated	decreased	increased	increased	increased
C8orf4	C8orf4^chromosome 8 open reading frame 4	down-regulated	decreased	increased	increased	increased
ALDH1A3	ALDH1A3^aldehyde dehydrogenase 1 family, member A3	down-regulated	decreased	increased	increased	increased
ZFP36	ZFP36^zinc finger protein 36, C3H type, homolog (mouse)	down-regulated	decreased	increased	increased	increased
EGR1	EGR1^early growth response 1	down-regulated	decreased	increased	increased	increased
NFKBIA	NFKBIA^nuclear factor of kappa light polypeptide gene enhancer in B-cells inhibitor, alpha	down-regulated	decreased	increased	increased	increased
TNFRSF19	TNFRSF19^tumor necrosis factor receptor superfamily, member 19	down-regulated	decreased	increased	increased	increased
COL4A5	COL4A5^collagen, type IV, alpha 5 (Alport syndrome)	down-regulated	decreased	increased	increased	increased
KLF4	KLF4^Kruppel-like factor 4 (gut)	down-regulated	decreased	increased	increased	increased
ALDH3A2	ALDH3A2^aldehyde dehydrogenase 3 family, member A2	down-regulated	decreased	increased	increased	increased
CRIP1	CRIP1^cysteine-rich protein 1 (intestinal)	down-regulated	decreased	increased	increased	increased
PLEKHA5	PLEKHA5^pleckstrin homology domain containing, family A member 5	down-regulated	decreased	increased	increased	increased
ADORA2B	ADORA2B^adenosine A2b receptor	down-regulated	decreased	increased	increased	increased
MAP7	MAP7^microtubule-associated protein 7	down-regulated	decreased	increased	increased	increased
RAB38	RAB38^RAB38, member RAS oncogene family	down-regulated	decreased	increased	increased	increased
ADFP	ADFP^adipose differentiation-related protein	down-regulated	decreased	increased	increased	increased
PCOLCE2	PCOLCE2^procollagen C-endopeptidase enhancer 2	down-regulated	decreased	increased	increased	increased
HSD11B1	HSD11B1^hydroxysteroid (11-beta) dehydrogenase 1	down-regulated	decreased	increased	increased	increased
DHCR24	DHCR24^24-dehydrocholesterol reductase	down-regulated	decreased	increased	increased	increased
C6orf32	C6orf32^chromosome 6 open reading frame 32	down-regulated	decreased	increased	increased	increased
PTGES	PTGES^prostaglandin E synthase	down-regulated	decreased	increased	increased	increased
CXCL2	CXCL2^chemokine (C-X-C motif) ligand 2	down-regulated	decreased	increased	increased	increased
ISG20	ISG20^interferon stimulated exonuclease gene 20kDa	down-regulated	decreased	increased	increased	increased
IFI44	IFI44^interferon-induced protein 44	down-regulated	decreased	increased	increased	increased
C1QTNF6	C1QTNF6^C1q and tumor necrosis factor related protein 6	down-regulated	decreased	increased	increased	increased
PLAU	PLAU^plasminogen activator, urokinase	down-regulated	decreased	increased	increased	increased
IFITM1	IFITM1^interferon induced transmembrane protein 1 (9-27)	down-regulated	decreased	increased	increased	increased
IFITM3	IFITM3^interferon induced transmembrane protein 3 (1-8U)	down-regulated	decreased	increased	increased	increased
PSMB10	PSMB10^proteasome (prosome, macropain) subunit, beta type, 10	down-regulated	decreased	increased	increased	increased
LYN	LYN^v-yes-1 Yamaguchi sarcoma viral related oncogene homolog	down-regulated	decreased	increased	increased	increased
GPX1	GPX1^glutathione peroxidase 1	down-regulated	decreased	increased	increased	increased
PRCP	PRCP^prolylcarboxypeptidase (angiotensinase C)	down-regulated	decreased	increased	increased	increased
SULF1	SULF1^sulfatase 1	down-regulated	decreased	increased	increased	increased
COL8A1	COL8A1^collagen, type VIII, alpha 1	down-regulated	decreased	increased	increased	increased
LUM	LUM^lumican	down-regulated	decreased	increased	increased	increased
SULF2	SULF2^sulfatase 2	down-regulated	decreased	increased	increased	increased
TFPI	TFPI^tissue factor pathway inhibitor (lipoprotein-associated coagulation inhibitor)	down-regulated	decreased	increased	increased	increased
LRAP	LRAP^leukocyte-derived arginine aminopeptidase	down-regulated	decreased	increased	increased	increased
C3	C3^complement component 3	down-regulated	decreased	increased	increased	increased
PTGDS	PTGDS^prostaglandin D2 synthase 21kDa (brain)	down-regulated	decreased	increased	increased	increased
TRPC6	TRPC6^transient receptor potential cation channel, subfamily C, member 6	down-regulated	decreased	increased	increased	increased
MBP	MBP^myelin basic protein	down-regulated	decreased	increased	increased	increased
FGF9	FGF9^fibroblast growth factor 9 (glia-activating factor)	down-regulated	decreased	increased	increased	increased
CXCL14	CXCL14^chemokine (C-X-C motif) ligand 14	down-regulated	decreased	increased	increased	increased
CUEDC1	CUEDC1^CUE domain containing 1	down-regulated	decreased	increased	increased	increased
ANPEP	ANPEP^alanyl (membrane) aminopeptidase (aminopeptidase N, aminopeptidase M, microsomal aminopeptidase, CD13, p150)	down-regulated	decreased	increased	increased	increased
HMOX1	HMOX1^heme oxygenase (decycling) 1	down-regulated	decreased	increased	increased	increased
FAM43A	FAM43A^family with sequence similarity 43, member A	down-regulated	variable	decreased	increased	decreased
GSDMDC1	GSDMDC1^gasdermin domain containing 1	down-regulated	variable	decreased	increased	decreased
CORO1B	CORO1B^coronin, actin binding protein, 1B	down-regulated	variable	decreased	increased	decreased
LAMA5	LAMA5^laminin, alpha 5	down-regulated	variable	decreased	increased	decreased
SGSH	SGSH^N-sulfoglucosamine sulfohydrolase (sulfamidase)	down-regulated	variable	decreased	increased	decreased
RHBDF1	RHBDF1^rhomboid 5 homolog 1 (Drosophila)	down-regulated	variable	decreased	increased	decreased
IGFBP4	IGFBP4^insulin-like growth factor binding protein 4	down-regulated	variable	decreased	increased	decreased
BMP4	BMP4^bone morphogenetic protein 4	down-regulated	variable	decreased	increased	decreased
HLA-E	HLA-E^major histocompatibility complex, class I, E	down-regulated	variable	decreased	increased	decreased
HLA-B	HLA-B^major histocompatibility complex, class I, B	down-regulated	variable	decreased	increased	decreased
GLTSCR2	GLTSCR2^glioma tumor suppressor candidate region gene 2	down-regulated	variable	decreased	increased	decreased
LMNA	LMNA^lamin A/C	down-regulated	variable	decreased	increased	decreased
TRIP6	TRIP6^thyroid hormone receptor interactor 6	down-regulated	variable	decreased	increased	decreased
HSPA1A	HSPA1A^heat shock 70kDa protein 1A	down-regulated	variable	decreased	increased	decreased
EPHB6	EPHB6^EPH receptor B6	down-regulated	variable	decreased	increased	decreased
MXD4	MXD4^MAX dimerization protein 4	down-regulated	variable	decreased	increased	decreased
TRIM47	TRIM47^tripartite motif-containing 47	down-regulated	variable	decreased	increased	decreased
PCOLCE	PCOLCE^procollagen C-endopeptidase enhancer	down-regulated	variable	decreased	increased	decreased
LTBR	LTBR^lymphotoxin beta receptor (TNFR superfamily, member 3)	down-regulated	variable	decreased	increased	decreased
RALGDS	RALGDS^ral guanine nucleotide dissociation stimulator	down-regulated	variable	decreased	increased	decreased
CECR1	CECR1^cat eye syndrome chromosome region, candidate 1	down-regulated	variable	decreased	increased	decreased
C14orf132	C14orf132^chromosome 14 open reading frame 132	down-regulated	variable	decreased	increased	decreased
SEMA3B	SEMA3B^sema domain, immunoglobulin domain (Ig), short basic domain, secreted, (semaphorin) 3B	down-regulated	variable	decreased	increased	decreased
F10	F10^coagulation factor X	down-regulated	variable	decreased	increased	decreased
AVPI1	AVPI1^arginine vasopressin-induced 1	down-regulated	decreased	decreased	increased	decreased
LTBP4	LTBP4^latent transforming growth factor beta binding protein 4	down-regulated	decreased	decreased	increased	decreased
GPX4	GPX4^glutathione peroxidase 4 (phospholipid hydroperoxidase)	down-regulated	decreased	decreased	increased	decreased
EGFL6	EGFL6^EGF-like-domain, multiple 6	down-regulated	decreased	decreased	increased	decreased
CRABP2	CRABP2^cellular retinoic acid binding protein 2	down-regulated	decreased	decreased	increased	decreased
FNBP1	FNBP1^formin binding protein 1	down-regulated	decreased	decreased	increased	decreased
CAPN5	CAPN5^calpain 5	down-regulated	decreased	decreased	increased	decreased
HIST1H4C	HIST1H4C^histone cluster 1, H4c	up-regulated	decreased	increased	variable	variable
MSC	MSC^musculin (activated B-cell factor-1)	up-regulated	decreased	increased	variable	variable
AQP1	AQP1^aquaporin 1 (Colton blood group)	up-regulated	decreased	increased	variable	variable
RHOB	RHOB^ras homolog gene family, member B	up-regulated	decreased	increased	variable	variable
FLJ14213	FLJ14213^hypothetical protein FLJ14213	up-regulated	decreased	increased	variable	variable
EGR2	EGR2^early growth response 2 (Krox-20 homolog, Drosophila)	up-regulated	decreased	increased	variable	variable
IL1RN	IL1RN^interleukin 1 receptor antagonist	up-regulated	decreased	increased	variable	variable
PRICKLE2	PRICKLE2^prickle homolog 2 (Drosophila)	up-regulated	decreased	increased	variable	variable
COL22A1	COL22A1^collagen, type XXII, alpha 1	up-regulated	decreased	increased	variable	variable
BTBD11	BTBD11^BTB (POZ) domain containing 11	up-regulated	decreased	increased	variable	variable
SGCD	SGCD^sarcoglycan, delta (35kDa dystrophin-associated glycoprotein)	up-regulated	decreased	increased	variable	variable
LRRN3	LRRN3^leucine rich repeat neuronal 3	up-regulated	decreased	increased	variable	variable
TUFT1	TUFT1^tuftelin 1	up-regulated	decreased	increased	variable	variable
PLEK2	PLEK2^pleckstrin 2	up-regulated	decreased	increased	variable	variable
PPP1R14C	PPP1R14C^protein phosphatase 1, regulatory (inhibitor) subunit 14C	up-regulated	decreased	increased	variable	variable
PRDM1	PRDM1^PR domain containing 1, with ZNF domain	up-regulated	decreased	increased	variable	variable
PPP1R13L	PPP1R13L^protein phosphatase 1, regulatory (inhibitor) subunit 13 like	up-regulated	decreased	increased	variable	variable
OSBPL6	OSBPL6^oxysterol binding protein-like 6	up-regulated	decreased	increased	variable	variable
EHD4	EHD4^EH-domain containing 4	up-regulated	decreased	increased	variable	variable
SEMA7A	SEMA7A^semaphorin 7A, GPI membrane anchor (John Milton Hagen blood group)	up-regulated	decreased	increased	variable	variable
TTL	TTL^tubulin tyrosine ligase	up-regulated	decreased	increased	variable	variable
S100A16	S100A16^S100 calcium binding protein A16	up-regulated	decreased	increased	variable	variable
UBL3	UBL3^ubiquitin-like 3	up-regulated	decreased	increased	variable	variable
ALS2CR4	ALS2CR4^amyotrophic lateral sclerosis 2 (juvenile) chromosome region, candidate 4	up-regulated	decreased	increased	variable	variable
LGR4	LGR4^leucine-rich repeat-containing G protein-coupled receptor 4	up-regulated	decreased	increased	variable	variable
LIF	LIF^leukemia inhibitory factor (cholinergic differentiation factor)	up-regulated	decreased	increased	variable	variable
GFPT2	GFPT2^glutamine-fructose-6-phosphate transaminase 2	up-regulated	decreased	increased	variable	variable
SDC1	SDC1^syndecan 1	up-regulated	decreased	increased	variable	variable
TCF4	TCF4^transcription factor 4	up-regulated	decreased	increased	variable	variable
SRPX2	SRPX2^sushi-repeat-containing protein, X-linked 2	up-regulated	decreased	increased	variable	variable
TMEPAI	TMEPAI^transmembrane, prostate androgen induced RNA	up-regulated	decreased	increased	variable	variable
FBXO32	FBXO32^F-box protein 32	up-regulated	decreased	increased	variable	variable
CALB2	CALB2^calbindin 2, 29kDa (calretinin)	up-regulated	decreased	increased	variable	variable
C21orf25	C21orf25^chromosome 21 open reading frame 25	up-regulated	decreased	increased	variable	variable
EFHD1	EFHD1^EF-hand domain family, member D1	up-regulated	decreased	increased	variable	variable
TIMP3	TIMP3^TIMP metallopeptidase inhibitor 3 (Sorsby fundus dystrophy, pseudoinflammatory)	up-regulated	decreased	increased	variable	variable
DLC1	DLC1^deleted in liver cancer 1	up-regulated	decreased	increased	variable	variable
CDKN2B	CDKN2B^cyclin-dependent kinase inhibitor 2B (p15, inhibits CDK4)	up-regulated	decreased	increased	variable	variable
SNCAIP	SNCAIP^synuclein, alpha interacting protein (synphilin)	up-regulated	decreased	increased	variable	variable
KRT7	KRT7^keratin 7	up-regulated	decreased	increased	variable	variable
ACPP	ACPP^acid phosphatase, prostate	up-regulated	decreased	increased	variable	variable
SPON1	SPON1^spondin 1, extracellular matrix protein	up-regulated	decreased	increased	variable	variable
POSTN	POSTN^periostin, osteoblast specific factor	up-regulated	decreased	increased	variable	variable
ASPN	ASPN^asporin	up-regulated	decreased	increased	variable	variable
C9orf19	C9orf19^chromosome 9 open reading frame 19	up-regulated	decreased	increased	variable	variable
PLXDC2	PLXDC2^plexin domain containing 2	up-regulated	decreased	increased	variable	variable
COL8A2	COL8A2^collagen, type VIII, alpha 2	up-regulated	decreased	increased	variable	variable
LMCD1	LMCD1^LIM and cysteine-rich domains 1	up-regulated	decreased	increased	variable	variable
NOX4	NOX4^NADPH oxidase 4	up-regulated	decreased	increased	variable	variable
WISP1	WISP1^WNT1 inducible signaling pathway protein 1	up-regulated	decreased	increased	variable	variable
COL11A1	COL11A1^collagen, type XI, alpha 1	up-regulated	decreased	increased	variable	variable
COL10A1	COL10A1^collagen, type X, alpha 1(Schmid metaphyseal chondrodysplasia)	up-regulated	decreased	increased	variable	variable
ARHGDIB	ARHGDIB^Rho GDP dissociation inhibitor (GDI) beta	up-regulated	decreased	increased	variable	variable
GLIPR1	GLIPR1^GLI pathogenesis-related 1 (glioma)	up-regulated	decreased	increased	variable	variable
KIAA1913	KIAA1913^KIAA1913	up-regulated	decreased	increased	variable	variable
SPOCD1	SPOCD1^SPOC domain containing 1	up-regulated	decreased	increased	variable	variable
F2R	F2R^coagulation factor II (thrombin) receptor	up-regulated	decreased	increased	variable	variable
LOH3CR2A	LOH3CR2A^loss of heterozygosity, 3, chromosomal region 2, gene A	up-regulated	decreased	increased	variable	variable
FLRT2	FLRT2^fibronectin leucine rich transmembrane protein 2	up-regulated	decreased	increased	variable	variable
SEMA3C	SEMA3C^sema domain, immunoglobulin domain (Ig), short basic domain, secreted, (semaphorin) 3C	up-regulated
TNFAIP6	TNFAIP6^tumor necrosis factor, alpha-induced protein 6	up-regulated
CSRP1	CSRP1^cysteine and glycine-rich protein 1	up-regulated
RAMP1	RAMP1^receptor (G protein-coupled) activity modifying protein 1	up-regulated
CNN1	CNN1^calponin 1, basic, smooth muscle	up-regulated
ACTG2	ACTG2^actin, gamma 2, smooth muscle, enteric	up-regulated
DMN	DMN^desmuslin	up-regulated
PPP1R14A	PPP1R14A^protein phosphatase 1, regulatory (inhibitor) subunit 14A	up-regulated
BGN	BGN^biglycan	up-regulated
EXTL1	EXTL1^exostoses (multiple)-like 1	up-regulated
SCD	SCD^stearoyl-CoA desaturase (delta-9-desaturase)	up-regulated
GPAM	GPAM^glycerol-3-phosphate acyltransferase, mitochondrial	up-regulated
COL4A2	COL4A2^collagen, type IV, alpha 2	up-regulated
COMP	COMP^cartilage oligomeric matrix protein	up-regulated
PRICKLE1	PRICKLE1^prickle homolog 1 (Drosophila)	up-regulated
FZD8	FZD8^frizzled homolog 8 (Drosophila)	up-regulated
SERPINB6	SERPINB6^serpin peptidase inhibitor, clade B (ovalbumin), member 6	up-regulated
KHDRBS3	KHDRBS3^KH domain containing, RNA binding, signal transduction associated 3	up-regulated
ITGA11	ITGA11^integrin, alpha 11	up-regulated
CPE	CPE^carboxypeptidase E	up-regulated
MRPS6	MRPS6^mitochondrial ribosomal protein S6	up-regulated
IVNS1ABP	IVNS1ABP^influenza virus NS1A binding protein	up-regulated
MT1F	MT1F^metallothionein 1F	up-regulated
IL6	IL6^interleukin 6 (interferon, beta 2)	up-regulated
FJX1	FJX1^four jointed box 1 (Drosophila)	up-regulated
NDRG1	NDRG1^N-myc downstream regulated gene 1	up-regulated
BAALC	BAALC^brain and acute leukemia, cytoplasmic	up-regulated
ID1	ID1^inhibitor of DNA binding 1, dominant negative helix-loop-helix protein	up-regulated
ID3	ID3^inhibitor of DNA binding 3, dominant negative helix-loop-helix protein	up-regulated
MEOX1	MEOX1^mesenchyme homeobox 1	up-regulated
SLC25A19	SLC25A19^solute carrier family 25 (mitochondrial thiamine pyrophosphate carrier), member 19	up-regulated
STS-1	STS-1^Cbl-interacting protein Sts-1	up-regulated
GADD45B	GADD45B^growth arrest and DNA-damage-inducible, beta	up-regulated
F2RL1	F2RL1^coagulation factor II (thrombin) receptor-like 1	up-regulated
C21orf7	C21orf7^chromosome 21 open reading frame 7	up-regulated
HNRPAB	HNRPAB^heterogeneous nuclear ribonucleoprotein A/B	up-regulated
FNTB	FNTB^farnesyltransferase, CAAX box, beta	up-regulated
SOX9	SOX9^SRY (sex determining region Y)-box 9 (campomelic dysplasia, autosomal sex-reversal)	up-regulated
ATP1B1	ATP1B1^ATPase, Na+/K+ transporting, beta 1 polypeptide	up-regulated
LARGE	LARGE^like-glycosyltransferase	up-regulated
MICAL2	MICAL2^microtubule associated monoxygenase, calponin and LIM domain containing 2	up-regulated
NET1	NET1^neuroepithelial cell transforming gene 1	up-regulated
MAP3K4	MAP3K4^mitogen-activated protein kinase kinase kinase 4	up-regulated
BHLHB2	BHLHB2^basic helix-loop-helix domain containing, class B, 2	up-regulated
DNAJB9	DNAJB9^DnaJ (Hsp40) homolog, subfamily B, member 9	up-regulated
ZNF295	ZNF295^zinc finger protein 295	up-regulated
NP	NP^nucleoside phosphorylase	up-regulated
IL11	IL11^interleukin 11	up-regulated
KCNG1	KCNG1^potassium voltage-gated channel, subfamily G, member 1	up-regulated
ADAM19	ADAM19^ADAM metallopeptidase domain 19 (meltrin beta)	up-regulated
PRPS1	PRPS1^phosphoribosyl pyrophosphate synthetase 1	up-regulated
HS3ST3A1	HS3ST3A1^heparan sulfate (glucosamine) 3-O-sulfotransferase 3A1	up-regulated
UCK2	UCK2^uridine-cytidine kinase 2	up-regulated
POLE3	POLE3^polymerase (DNA directed), epsilon 3 (p17 subunit)	up-regulated
SERPINE1	SERPINE1^serpin peptidase inhibitor, clade E (nexin, plasminogen activator inhibitor type 1), member 1	up-regulated
TPM1	TPM1^tropomyosin 1 (alpha)	up-regulated
RAI14	RAI14^retinoic acid induced 14	up-regulated
WSB2	WSB2^WD repeat and SOCS box-containing 2	up-regulated
ARMET	ARMET^arginine-rich, mutated in early stage tumors	up-regulated
CHN1	CHN1^chimerin (chimaerin) 1	up-regulated
FN1	FN1^fibronectin 1	up-regulated
APAF1	APAF1^apoptotic peptidase activating factor 1	up-regulated
PAWR	PAWR^PRKC, apoptosis, WT1, regulator	up-regulated
PFKP	PFKP^phosphofructokinase, platelet	up-regulated
CDH2	CDH2^cadherin 2, type 1, N-cadherin (neuronal)	up-regulated
COL4A1	COL4A1^collagen, type IV, alpha 1	up-regulated
LTBP2	LTBP2^latent transforming growth factor beta binding protein 2	up-regulated
DACT1	DACT1^dapper, antagonist of beta-catenin, homolog 1 (Xenopus laevis)	up-regulated
P4HA2	P4HA2^procollagen-proline, 2-oxoglutarate 4-dioxygenase (proline 4-hydroxylase), alpha polypeptide II	up-regulated
INHBE	INHBE^inhibin, beta E	up-regulated
LIMS1	LIMS1^LIM and senescent cell antigen-like domains 1	up-regulated
GLS	GLS^glutaminase	up-regulated
HNT	HNT^neurotrimin	up-regulated
TMEM2	TMEM2^transmembrane protein 2	up-regulated
LMO4	LMO4^LIM domain only 4	up-regulated
CREB3L2	CREB3L2^cAMP responsive element binding protein 3-like 2	up-regulated
SLC39A14	SLC39A14^solute carrier family 39 (zinc transporter), member 14	up-regulated
CNN3	CNN3^calponin 3, acidic	up-regulated
KIAA0746	KIAA0746^KIAA0746 protein	up-regulated
C7orf24	C7orf24^chromosome 7 open reading frame 24	up-regulated
H2AFZ	H2AFZ^H2A histone family, member Z	up-regulated
STMN1	STMN1^stathmin 1/oncoprotein 18	up-regulated
TK1	TK1^thymidine kinase 1, soluble	up-regulated
PTTG1	PTTG1^pituitary tumor-transforming 1	up-regulated
TDG	TDG^thymine-DNA glycosylase	up-regulated
KIF21A	KIF21A^kinesin family member 21A	up-regulated
EXOSC9	EXOSC9^exosome component 9	up-regulated
RECQL	RECQL^RecQ protein-like (DNA helicase Q1-like)	up-regulated
RRM1	RRM1^ribonucleotide reductase M1 polypeptide	up-regulated
CSE1L	CSE1L^CSE1 chromosome segregation 1-like (yeast)	up-regulated
C9orf46	C9orf46^chromosome 9 open reading frame 46	up-regulated
EXOSC8	EXOSC8^exosome component 8	up-regulated
LIN9	LIN9^lin-9 homolog (C. elegans)	up-regulated
POLE2	POLE2^polymerase (DNA directed), epsilon 2 (p59 subunit)	up-regulated
DNAJC9	DNAJC9^DnaJ (Hsp40) homolog, subfamily C, member 9	up-regulated
NEDD4	NEDD4^neural precursor cell expressed, developmentally down-regulated 4	up-regulated
DOCK10	DOCK10^dedicator of cytokinesis 10	up-regulated
MPP4	MPP4^membrane protein, palmitoylated 4 (MAGUK p55 subfamily member 4)	up-regulated
AUTS2	AUTS2^autism susceptibility candidate 2	up-regulated	increased	decreased	decreased	variable
COL7A1	COL7A1^collagen, type VII, alpha 1 (epidermolysis bullosa, dystrophic, dominant and recessive)	up-regulated	increased	decreased	decreased	variable
IER3	IER3^immediate early response 3	up-regulated	increased	decreased	decreased	variable
FIBCD1	FIBCD1^fibrinogen C domain containing 1	up-regulated	increased	decreased	decreased	variable
FSTL3	FSTL3^follistatin-like 3 (secreted glycoprotein)	up-regulated	increased	decreased	decreased	variable
SDF2L1	SDF2L1^stromal cell-derived factor 2-like 1	up-regulated	increased	decreased	decreased	variable
TNFRSF12A	TNFRSF12A^tumor necrosis factor receptor superfamily, member 12A	up-regulated	increased	decreased	decreased	variable
PDGFC	PDGFC^platelet derived growth factor C	up-regulated	increased	decreased	decreased	variable
NAP1L3	NAP1L3^nucleosome assembly protein 1-like 3	up-regulated	increased	decreased	decreased	variable
PLOD2	PLOD2^procollagen-lysine, 2-oxoglutarate 5-dioxygenase 2	up-regulated	increased	decreased	decreased	variable
ENPP1	ENPP1^ectonucleotide pyrophosphatase/phosphodiesterase 1	up-regulated	increased	decreased	decreased	variable
SPP1	SPP1^secreted phosphoprotein 1 (osteopontin, bone sialoprotein I, early T-lymphocyte activation 1)	up-regulated	increased	decreased	decreased	variable
ADAMTS4	ADAMTS4^ADAM metallopeptidase with thrombospondin type 1 motif, 4	up-regulated	increased	decreased	decreased	variable
SLC20A1	SLC20A1^solute carrier family 20 (phosphate transporter), member 1	up-regulated	increased	decreased	decreased	variable
FKBP11	FKBP11^FK506 binding protein 11, 19 kDa	up-regulated	increased	decreased	decreased	variable
SLC7A5	SLC7A5^solute carrier family 7 (cationic amino acid transporter, y+ system), member 5	up-regulated	increased	decreased	decreased	variable
MYO10	MYO10^myosin X	up-regulated	increased	decreased	decreased	variable
MLPH	MLPH^melanophilin	up-regulated	increased	decreased	decreased	variable
PDXP	PDXP^pyridoxal (pyridoxine, vitamin B6) phosphatase	up-regulated	increased	decreased	decreased	variable
OXTR	OXTR^oxytocin receptor	up-regulated	increased	decreased	decreased	variable
ENC1	ENC1^ectodermal-neural cortex (with BTB-like domain)	up-regulated	increased	decreased	decreased	variable
RGS4	RGS4^regulator of G-protein signaling 4	up-regulated	increased	decreased	decreased	variable
KRT18	KRT18^keratin 18	up-regulated	increased	decreased	decreased	variable
SPHK1	SPHK1^sphingosine kinase 1	up-regulated	increased	decreased	decreased	variable
MCM7	MCM7^minichromosome maintenance complex component 7	up-regulated	increased	decreased	decreased	variable
EVL	EVL^Enah/Vasp-like	up-regulated	increased	decreased	decreased	variable
MCM5	MCM5^minichromosome maintenance complex component 5	up-regulated	increased	decreased	decreased	variable
PSMD2	PSMD2^proteasome (prosome, macropain) 26S subunit, non-ATPase, 2	up-regulated	increased	decreased	decreased	variable
ETV4	ETV4^ets variant gene 4 (E1A enhancer binding protein, E1AF)	up-regulated	increased	decreased	decreased	variable
TNFRSF10D	TNFRSF10D^tumor necrosis factor receptor superfamily, member 10d, decoy with truncated death domain	up-regulated	increased	decreased	decreased	variable
TRIP13	TRIP13^thyroid hormone receptor interactor 13	up-regulated	increased	decreased	decreased	variable
PFKFB4	PFKFB4^6-phosphofructo-2-kinase/fructose-2,6-biphosphatase 4	up-regulated	increased	decreased	decreased	variable
CDT1	CDT1^chromatin licensing and DNA replication factor 1	up-regulated	increased	decreased	decreased	variable
PRR6	PRR6^proline rich 6	up-regulated	increased	decreased	decreased	variable
UBE2S	UBE2S^ubiquitin-conjugating enzyme E2S	up-regulated	increased	decreased	decreased	variable
FEN1	FEN1^flap structure-specific endonuclease 1	up-regulated	increased	decreased	decreased	variable
DEPDC1	DEPDC1^DEP domain containing 1	up-regulated	increased	decreased	decreased	variable
TOP2A	TOP2A^topoisomerase (DNA) II alpha 170kDa	up-regulated	increased	decreased	decreased	variable
CTPS	CTPS^CTP synthase	up-regulated	increased	decreased	decreased	variable
NETO2	NETO2^neuropilin (NRP) and tolloid (TLL)-like 2	up-regulated	increased	decreased	decreased	variable
HAS2	HAS2^hyaluronan synthase 2	up-regulated	increased	decreased	decreased	variable
UAP1	UAP1^UDP-N-acteylglucosamine pyrophosphorylase 1	up-regulated	increased	decreased	decreased	variable
GMNN	GMNN^geminin, DNA replication inhibitor	up-regulated	increased	decreased	decreased	variable
UPP1	UPP1^uridine phosphorylase 1	up-regulated	increased	decreased	decreased	variable
GDF6	GDF6^growth differentiation factor 6	up-regulated	increased	decreased	decreased	variable
TMPO	TMPO^thymopoietin	up-regulated	increased	decreased	decreased	variable
PPIL5	PPIL5^peptidylprolyl isomerase (cyclophilin)-like 5	up-regulated	increased	decreased	decreased	variable
MCM10	MCM10^minichromosome maintenance complex component 10	up-regulated	increased	decreased	decreased	variable
KIF11	KIF11^kinesin family member 11	up-regulated	increased	decreased	decreased	variable
EXO1	EXO1^exonuclease 1	up-regulated	increased	decreased	decreased	variable
E2F7	E2F7^E2F transcription factor 7	up-regulated	increased	decreased	decreased	variable
TFPI2	TFPI2^tissue factor pathway inhibitor 2	up-regulated	increased	decreased	decreased	variable
RFC4	RFC4^replication factor C (activator 1) 4, 37kDa	up-regulated	increased	decreased	decreased	variable
MAD2L1	MAD2L1^MAD2 mitotic arrest deficient-like 1 (yeast)	up-regulated	increased	decreased	decreased	variable
UHRF1	UHRF1^ubiquitin-like, containing PHD and RING finger domains, 1	up-regulated	increased	decreased	decreased	variable
CDCA5	CDCA5^cell division cycle associated 5	up-regulated	increased	decreased	decreased	variable
KIF20A	KIF20A^kinesin family member 20A	up-regulated	increased	decreased	decreased	variable
TTK	TTK^TTK protein kinase	up-regulated	increased	decreased	decreased	variable
CDCA7	CDCA7^cell division cycle associated 7	up-regulated	increased	decreased	decreased	variable
ASPM	ASPM^asp (abnormal spindle) homolog, microcephaly associated (Drosophila)	up-regulated	increased	decreased	decreased	variable
DLG7	DLG7^discs, large homolog 7 (Drosophila)	up-regulated	increased	decreased	decreased	variable
MELK	MELK^maternal embryonic leucine zipper kinase	up-regulated	increased	decreased	decreased	variable
SPAG5	SPAG5^sperm associated antigen 5	up-regulated	increased	decreased	decreased	variable
ANLN	ANLN^anillin, actin binding protein	up-regulated	increased	decreased	decreased	variable
CDC2	CDC2^cell division cycle 2, G1 to S and G2 to M	up-regulated	increased	decreased	decreased	variable
FBXO5	FBXO5^F-box protein 5	up-regulated	increased	decreased	decreased	variable
CENPA	CENPA^centromere protein A	up-regulated	increased	decreased	decreased	variable
CCNA2	CCNA2^cyclin A2	up-regulated	increased	decreased	decreased	variable
ATAD2	ATAD2^ATPase family, AAA domain containing 2	up-regulated	increased	decreased	decreased	variable
BUB1	BUB1^BUB1 budding uninhibited by benzimidazoles 1 homolog (yeast)	up-regulated	increased	decreased	decreased	variable
CDCA8	CDCA8^cell division cycle associated 8	up-regulated	increased	decreased	decreased	variable
NUSAP1	NUSAP1^nucleolar and spindle associated protein 1	up-regulated	increased	decreased	decreased	variable
RAD51AP1	RAD51AP1^RAD51 associated protein 1	up-regulated	increased	decreased	decreased	variable
KIAA0101	KIAA0101^KIAA0101	up-regulated	increased	decreased	decreased	variable
CCNB2	CCNB2^cyclin B2	up-regulated	increased	decreased	decreased	variable
UBE2C	UBE2C^ubiquitin-conjugating enzyme E2C	up-regulated	increased	decreased	decreased	variable
CENPE	CENPE^centromere protein E, 312kDa	up-regulated	increased	decreased	decreased	variable
CDC20	CDC20^cell division cycle 20 homolog (S. cerevisiae)	up-regulated	increased	decreased	decreased	variable
KIF2C	KIF2C^kinesin family member 2C	up-regulated	increased	decreased	decreased	variable
PRC1	PRC1^protein regulator of cytokinesis 1	up-regulated	increased	decreased	decreased	variable
RFC5	RFC5^replication factor C (activator 1) 5, 36.5kDa	up-regulated	increased	decreased	decreased	variable
CCNB1	CCNB1^cyclin B1	up-regulated	increased	decreased	decreased	variable
CKS1B	CKS1B^CDC28 protein kinase regulatory subunit 1B	up-regulated	increased	decreased	decreased	variable
CKAP2	CKAP2^cytoskeleton associated protein 2	up-regulated	increased	decreased	decreased	variable
AURKB	AURKB^aurora kinase B	up-regulated	increased	decreased	decreased	variable
LPXN	LPXN^leupaxin	up-regulated	increased	decreased	decreased	variable
SAMD11	SAMD11^sterile alpha motif domain containing 11	up-regulated	increased	decreased	decreased	variable
SMYD3	SMYD3^SET and MYND domain containing 3	up-regulated	increased	decreased	decreased	variable
CDK2	CDK2^cyclin-dependent kinase 2	up-regulated	increased	decreased	decreased	variable
MTP18	MTP18^mitochondrial protein 18 kDa	up-regulated	increased	decreased	decreased	variable
CDCA3	CDCA3^cell division cycle associated 3	up-regulated	increased	decreased	decreased	variable
MCM4	MCM4^minichromosome maintenance complex component 4	up-regulated	increased	decreased	decreased	variable
TACC3	TACC3^transforming, acidic coiled-coil containing protein 3	up-regulated	increased	decreased	decreased	variable
TPX2	TPX2^TPX2, microtubule-associated, homolog (Xenopus laevis)	up-regulated	increased	decreased	decreased	variable
GTSE1	GTSE1^G-2 and S-phase expressed 1	up-regulated	increased	decreased	decreased	variable
POLA2	POLA2^polymerase (DNA directed), alpha 2 (70kD subunit)	up-regulated	increased	decreased	decreased	variable
KIAA0907	KIAA0907^KIAA0907	up-regulated	increased	decreased	decreased	variable
TGM2	TGM2^transglutaminase 2 (C polypeptide, protein-glutamine-gamma-glutamyltransferase)	up-regulated	increased	decreased	decreased	variable
MPHOSPH1	MPHOSPH1^M-phase phosphoprotein 1	up-regulated	increased	decreased	decreased	variable
PLK4	PLK4^polo-like kinase 4 (Drosophila)	up-regulated	increased	decreased	decreased	variable
ANKRD1	ANKRD1^ankyrin repeat domain 1 (cardiac muscle)	up-regulated	increased	decreased	decreased	variable
NKX3-1	NKX3-1^NK3 homeobox 1	up-regulated	increased	decreased	decreased	variable
IGFBP3	IGFBP3^insulin-like growth factor binding protein 3	up-regulated	increased	decreased	decreased	variable
CRLF1	CRLF1^cytokine receptor-like factor 1	up-regulated	increased	decreased	decreased	variable
M-RIP	M-RIP^myosin phosphatase-Rho interacting protein	up-regulated	increased	decreased	decreased	variable
TP53I3	TP53I3^tumor protein p53 inducible protein 3	up-regulated	increased	decreased	decreased	variable
NES	NES^nestin	up-regulated	increased	decreased	decreased	variable
CDK5RAP2	CDK5RAP2^CDK5 regulatory subunit associated protein 2	up-regulated	increased	decreased	decreased	variable
RNASEH2A	RNASEH2A^ribonuclease H2, subunit A	up-regulated	increased	decreased	decreased	variable
ITGA3	ITGA3^integrin, alpha 3 (antigen CD49C, alpha 3 subunit of VLA-3 receptor)	up-regulated	increased	decreased	decreased	variable
PTPRN	PTPRN^protein tyrosine phosphatase, receptor type, N	up-regulated	increased	decreased	decreased	variable
